# Supplementary material for: Measuring and manipulating localized translation of erm-1 in the C. elegans embryo
Source: Development. 2025 May 19;152(10):dev204435. doi: 10.1242/dev.204435 (PMC12148021; doi:10.1242/dev.204435)
Supplement: Table S1. — This table lists the strains used in this study, detailing their generation methods and the figures in which the corresponding data is presented. Since data are too large to fit in PDF, Table S1 is provided in a separate excel file. [file develop-152-204435-TableS1.xlsx]

## Sheet: Table S1
Strain	Genotype	Source	Method	Important note	Used in Figure
Box213	erm-1(mib15[erm-1::eGFP]) I	Ramalho et al. (2020)	-	-	1F, S2A, S3I, S3J
JM125	caIs107[ges-1p::YFP::act-5]	CGC	-	-	5L
PD1074	C. elegans wildtype	CGC	-	-	S3K, S3M, S3N
SUR105	ttTi5605(rubSi6[eft-3p::scfv(glo)::gfp(smu-1 introns)::tbb-2 3’UTR; 5' truncated gfp(smu-1 introns)::tbb-2 3’UTR]) II; par-3(rub33[1xgcn4::par-3]) III; tIs44[pie-1p::mCherry::PH(PLC1delta1) + unc-119(+)]	This paper	CRISPR/Cas9; crosses	-	1D
SUR106	ttTi5605(rubSi6[eft-3p::scfv(glo)::gfp(smu-1 introns)::tbb-2 3’UTR; 5' truncated gfp(smu-1 introns)::tbb-2 3’UTR]) II; npp-9(rub34[1xgcn4::npp-9]) III	This paper	CRISPR/Cas9	-	1E
SUR116	ttTi5605(rubSi6[eft-3p::scfv(glo)::gfp(smu-1 introns)::tbb-2 3’UTR; 5' truncated gfp(smu-1 introns)::tbb-2 3’UTR]) II; ltIs44[pie-1p::mCherry::PH(PLC1delta1) + unc-119(+)]; erm-1(rub38[24xGCN4::AID::T2A::erm-1::2xPP7 in 3'UTR *rub31]) I; npp-9(rub37[PCP::mCherry::npp-9]) III	This paper	CRISPR/Cas9; crosses	-	5D
SUR120	ttTi5605(rubSi6[eft-3p::scfv(glo)::gfp(smu-1 introns)::tbb-2 3’UTR; 5' truncated gfp(smu-1 introns)::tbb-2 3’UTR]) II; ltIs44[pie-1p::mCherry::PH(PLC1delta1) + unc-119(+)]; npp-9(rub37[PCP::mCherry::npp-9]) III; erm-1(rub39[24xGCN4::T2A::erm-1::20xPP7 in 3'UTR]) I	This paper	Cross SUR119 with rub37 containing strain	-	5C
SUR121	cxTi10816(rubSi12[eft-3p::24xGCN4::AID::t2a::tagbfp::h2b::tbb-2 3’UTR::20xpp7 *rubSi8]) IV; ttTi5605(rubSi6[eft-3p::scfv(glo)::gfp(smu-1 introns)::tbb-2 3’UTR; 5' truncated gfp(smu-1 introns)::tbb-2 3’UTR]) II; ltIs44[pie-1p::mCherry::PH(PLC1delta1) + unc-119(+)]; npp-9(rub37[PCP::mCherry::npp-9]) III; rub92[eft-3p::TIR1::tbb-2 3'UTR *wrdSi23] (I:-5.32)	This paper	CRISPR/Cas9; crosses	-	S3E, S3F
SUR125	ttTi5605(rubSi6[eft-3p::scfv(glo)::gfp(smu-1 introns)::tbb-2 3’UTR; 5' truncated gfp(smu-1 introns)::tbb-2 3’UTR]) II; erm-1(rub39[24xGCN4::T2A::erm-1::20xPP7 in 3'UTR]) I	This paper	Cross SUR120 with PD1074 males	-	S3G, S3H, S3K, S3L, S3M, S3N
SUR126	ttTi5605(rubSi6[eft-3p::scfv(glo)::gfp(smu-1 introns)::tbb-2 3’UTR; 5' truncated gfp(smu-1 introns)::tbb-2 3’UTR]) II; npp-9(rub37[PCP::mCherry::npp-9]) III; erm-1(rub39[24xGCN4::T2A::erm-1::20xPP7 in 3'UTR]) I	This paper	Cross SUR120 with PD1074 males	-	5D, S3G, S3H, S3K, S3L, S3M, S3N
SUR127	ttTi5605(rubSi6[eft-3p::scfv(glo)::gfp(smu-1 introns)::tbb-2 3’UTR; 5' truncated gfp(smu-1 introns)::tbb-2 3’UTR]) II; erm-1(rub42[erm-1::1xgcn4]) I	This paper	CRISPR/Cas9	-	1F
SUR130	erm-1(rub6[24xGCN4::T2A::erm-1] I; caIs107[ges-1p::YFP::act-5]	This paper	Cross SUR120 with JM125 males	-	5E, 5F, 5K, 5L
SUR131	erm-1(rub6[24xGCN4::T2A::erm-1] I; npp-9(rub37[PCP::mCherry::npp-9]) III; caIs107[ges-1p::YFP::act-5]	This paper	Cross SUR120 with JM125 males	-	5E, 5F, 5K, 5L
SUR132	cxTi10816(rubSi12[eft-3p::24xGCN4::AID::t2a::tagbfp::h2b::tbb-2 3’UTR::20xpp7 *rubSi8]) IV; ttTi5605(rubSi6[eft-3p::scfv(glo)::gfp(smu-1 introns)::tbb-2 3’UTR; 5' truncated gfp(smu-1 introns)::tbb-2 3’UTR]) II; ltIs44[pie-1p::mCherry::PH(PLC1delta1) + unc-119(+)]; npp-9(rub37[PCP::mCherry::npp-9]) III; wrdSi23[eft-3p::TIR1::F2A::mTagBFP2::AID*::NLS::tbb-2 3'UTR] (I:-5.32)	This paper	CRISPR/Cas9; crosses	not all ltIs44 loci are present, as some have been changed into rubSi13	S3A, S3B, S3C, S3D
SUR154	ttTi5605(rubSi6[eft-3p::scfv(glo)::gfp(smu-1 introns)::tbb-2 3’UTR; 5' truncated gfp(smu-1 introns)::tbb-2 3’UTR]) II; ltIs44[pie-1p::mCherry::PH(PLC1delta1) + unc-119(+)]; rubSi13[pie-1p::PCP::mCherry::PH(PLC1delta1) *ltIs44]; rubEx25[eft-3p::24xGCN4::t2a::tagbfp::h2b::tbb-2 3’UTR::72xpp7; myo-2p::tdtomato]	This paper	CRISPR/Cas9; Extrachromosomal array injections	-	2F
SUR201	erm-1(rub89[erm-1::GFP::20xPP7]) I	This paper	CRISPR/Cas9	-	5I, 5J, S3I, S3J
SUR202	erm-1(rub89[erm-1::GFP::20xPP7]) I; ltIs44[pie-1p::mCherry::PH(PLC1delta1) + unc-119(+)]; npp-9(rub37[PCP::mCherry::npp-9]) III	This paper	Cross SUR201 with SUR132 males	-	5I, 5J, S3I, S3J
SUR204	erm-1(rub90[erm-1::GFP::8xPP7]) I; ltIs44[pie-1p::mCherry::PH(PLC1delta1) + unc-119(+)]; npp-9(rub37[PCP::mCherry::npp-9]) III	This paper	CRISPR/Cas9; crosses	-	5G, 5H, S3I, S3J
SUR205	ttTi5605(rubSi6[eft-3p::scfv(glo)::gfp(smu-1 introns)::tbb-2 3’UTR; 5' truncated gfp(smu-1 introns)::tbb-2 3’UTR]) II; ltIs44[pie-1p::mCherry::PH(PLC1delta1) + unc-119(+)]; erm-1(rub91[24xGCN4::AID::T2A::erm-1::8xPP7 in 3'UTR *rub31]) I; wrdSi50[mex-5p::TIR1::F2A::mTagBFP2::AID*::NLS::tbb-2 3'UTR] (I:-5.32)	This paper	CRISPR/Cas9; crosses	-	S3G, S3H, S3L
SUR206	ttTi5605(rubSi6[eft-3p::scfv(glo)::gfp(smu-1 introns)::tbb-2 3’UTR; 5' truncated gfp(smu-1 introns)::tbb-2 3’UTR]) II; ltIs44[pie-1p::mCherry::PH(PLC1delta1) + unc-119(+)]; erm-1(rub91[24xGCN4::AID::T2A::erm-1::8xPP7 in 3'UTR *rub31]) I; wrdSi50[mex-5p::TIR1::F2A::mTagBFP2::AID*::NLS::tbb-2 3'UTR] (I:-5.32); npp-9(rub37[PCP::mCherry::npp-9]) III	This paper	CRISPR/Cas9; crosses	-	5D, S3G, S3H, S3L
SUR209	erm-1(rub90[erm-1::GFP::8xPP7]) I; ltIs44[pie-1p::mCherry::PH(PLC1delta1) + unc-119(+)]	This paper	CRISPR/Cas9; crosses	-	5G, 5H, S3I, S3J
SUR210	erm-1(rub91[24xGCN4::AID::T2A::erm-1::8xPP7] I; caIs107[ges-1p::YFP::act-5]	This paper	Cross SUR206 with JM125 males	-	5F, 5L
SUR211	erm-1(rub91[24xGCN4::AID::T2A::erm-1::8xPP7] I; caIs107[ges-1p::YFP::act-5]; npp-9(rub37[PCP::mCherry::npp-9]) III	This paper	Cross SUR206 with JM125 males	-	5F, 5L
SUR54	cxTi10816(rubSi8[eft-3p::24xGCN4::AID AID::t2a::tagbfp::h2b::tbb-2 3’UTR *rubSi7]) IV; ttTi5605(rubSi6[eft-3p::scfv(glo)::gfp(smu-1 introns)::tbb-2 3’UTR; 5' truncated gfp(smu-1 introns)::tbb-2 3’UTR]) II; ltIs44[pie-1p::mCherry::PH(PLC1delta1) + unc-119(+)]; wrdSi23[eft-3p::TIR1::F2A::mTagBFP2::AID*::NLS::tbb-2 3'UTR] (I:-5.32)	This paper	CRISPR/Cas9; crosses	-	1I, 1J, 1K, S3C, S3D
SUR57	ttTi5605(rubSi6[eft-3p::scfv(glo)::gfp(smu-1 introns)::tbb-2 3’UTR; 5' truncated gfp(smu-1 introns)::tbb-2 3’UTR]) II; ltIs44[pie-1p::mCherry::PH(PLC1delta1) + unc-119(+)]; erm-1(rub6[24xGCN4::T2A::erm-1] I	This paper	CRISPR/Cas9; crosses	-	3B, 3C, 3D, 4A, 4B, 4C, S2A, S2B, S3M, S3N, S4C
SUR72	ttTi5605(rubSi6[eft-3p::scfv(glo)::gfp(smu-1 introns)::tbb-2 3’UTR; 5' truncated gfp(smu-1 introns)::tbb-2 3’UTR]) II	This paper	CRISPR/Cas9; backcrossed with PD1074	-	1C, S4A,B
SUR77	ttTi5605(rubSi6[eft-3p::scfv(glo)::gfp(smu-1 introns)::tbb-2 3’UTR; 5' truncated gfp(smu-1 introns)::tbb-2 3’UTR]) II; ltIs44[pie-1p::mCherry::PH(PLC1delta1) + unc-119(+)]; erm-1(rub31[24xGCN4::AID::T2A::erm-1 *rub6]) I; wrdSi50[mex-5p::TIR1::F2A::mTagBFP2::AID*::NLS::tbb-2 3'UTR] (I:-5.32)	This paper	CRISPR/Cas9; crosses	-	S2B
SUR80	cxTi10816(rubSi12[eft-3p::24xGCN4::AID::t2a::tagbfp::h2b::tbb-2 3’UTR::20xpp7 *rubSi8]) IV; ttTi5605(rubSi6[eft-3p::scfv(glo)::gfp(smu-1 introns)::tbb-2 3’UTR; 5' truncated gfp(smu-1 introns)::tbb-2 3’UTR]) II; ltIs44[pie-1p::mCherry::PH(PLC1delta1) + unc-119(+)]; rubSi13[pie-1p::PCP::mCherry::PH(PLC1delta1) *ltIs44]	This paper	CRISPR/Cas9; crosses	not all ltIs44 loci are present, as some have been changed into rubSi13	S1B, S3E, S3F
SUR81	cxTi10816(rubSi12[eft-3p::24xGCN4::AID::t2a::tagbfp::h2b::tbb-2 3’UTR::20xpp7 *rubSi8]) IV; ttTi5605(rubSi6[eft-3p::scfv(glo)::gfp(smu-1 introns)::tbb-2 3’UTR; 5' truncated gfp(smu-1 introns)::tbb-2 3’UTR]) II; ltIs44[pie-1p::mCherry::PH(PLC1delta1) + unc-119(+)]; rubSi13[pie-1p::PCP::mCherry::PH(PLC1delta1) *ltIs44]; wrdSi23[eft-3p::TIR1::F2A::mTagBFP2::AID*::NLS::tbb-2 3'UTR] (I:-5.32)	This paper	CRISPR/Cas9; crosses	not all ltIs44 loci are present, as some have been changed into rubSi13	2A, 2B, 2C, 2D, S1A. S3B, S3C, S3D
SUR82	cxTi10816(rubSi12[eft-3p::24xGCN4::AID::t2a::tagbfp::h2b::tbb-2 3’UTR::20xpp7 *rubSi8]) IV; ttTi5605(rubSi6[eft-3p::scfv(glo)::gfp(smu-1 introns)::tbb-2 3’UTR; 5' truncated gfp(smu-1 introns)::tbb-2 3’UTR]) II; ltIs44[pie-1p::mCherry::PH(PLC1delta1) + unc-119(+)]; wrdSi23[eft-3p::TIR1::F2A::mTagBFP2::AID*::NLS::tbb-2 3'UTR] (I:-5.32)	This paper	CRISPR/Cas9; crosses	-	S3B, S3C, S3D
