# Supplementary material for: Measuring and manipulating localized translation of erm-1 in the C. elegans embryo
Source: Development. 2025 May 19;152(10):dev204435. doi: 10.1242/dev.204435 (PMC12148021; doi:10.1242/dev.204435)
Supplement: Table S2. — This table details the knock-ins generated in this study, including the guide RNAs and repair templates used for their creation. Since data are too large to fit in PDF, Table S2 is provided in a separate excel file. [file develop-152-204435-TableS2.xlsx]

## Sheet: Table S2
Integration/mutation	guide RNA, type	guide RNA, sequence	(Repair) template, type	(Repair) template, sequence
cxTi10816(rubSi12[eft-3p::24xGCN4::AID::t2a::tagbfp::h2b::tbb-2 3’UTR::20xpp7 *rubSi8]) IV	crRNA	GCATTTATCGAATTCTTATT	PCR product (20xpp7 hairpins were a kind gift from the Tanenbaum lab)	GGGAACCAAGGCCGTCACCAAGTACACTTCATCCAAATAACACACGGTGGATCCGGCACAGAAGATATGGCTTCGTGCCGGAGGAGCAGACGATATGGCGTCGCTCCGGTCCAGCAGAGCATATGGGCTCGCTGGGGCCGCTCACAAGATATGGCTTGGAGCGGCAGGTACAGTAGATATGGCTACGTACCGCTGCCTCAGATGATATGGCATCGAGGCGCCCGGACACAAGATATGGCTTGGTCCGCGAGCTGCAGAAGATATGGCTTCGCAGCCGTTAACGTCGATCGAGTGCAGGCAGAAGATATGGCTTCGCCTGCATGGCTCAGTTGATATGGCAACGAGCCCTGGGCACACTTGATATGGCAAGGTGCCCCACGGACAGTAGATATGGCTACG…
cxTi10816(rubSi7[eft-3p::24xGCN4::t2a::tagbfp::h2b::tbb-2 3’UTR]) IV	sgRNA	AGCTCAATCGTGTACTTGCG	Plasmid (24xGCN4 originally from pcDNA4TO-24xGCN4_v4-kif18b-24xPP7)	CACCTGACGCGCCCTGTAGCGGCGCATTAAGCGCGGCGGGTGTGGTGGTTACGCGCAGCGTGACCGCTACACTTGCCAGCGCCCTAGCGCCCGCTCCTTTCGCTTTCTTCCCTTCCTTTCTCGCCACGTTCGCCGGCTTTCCCCGTCAAGCTCTAAATCGGGGGCTCCCTTTAGGGTTCCGATTTAGTGCTTTACGGCACCTCGACCCCAAAAAACTTGATTAGGGTGATGGTTCACGTAGTGGGCCATCGCCCTGATAGACGGTTTTTCGCCCTTTGACGTTGGAGTCCACGTTCTTTAATAGTGGACTCTTGTTCCAAACTGGAACAACACTCAACCCTATCTCGGTCTATTCTTTTGATTTATAAGGGATTTTGCCGATTTCGGCCTATTGGTTAA…
cxTi10816(rubSi8[eft-3p::24xGCN4::AID::t2a::tagbfp::h2b::tbb-2 3’UTR *rubSi7]) IV	crRNA	GCGGCCGCACCGGTGGTACC	PCR product	AAAAAGGGTTCTGGCTCGGGTCAGCGGCCGCACCGGTGGGGATTCTCCGAGACCGTCGACCTCATGCTCAACCTCCAATCCAACAAGGAGGGATCCGTCGACCTCAAGAACGTCTCCGCCGTCCCAAAGGAGAAGACCACCCTCAAGGTAAGTTTAAACATATATATACTAACTAACCCTGATTATTTAAATTTTCAGGACCCATCCAAGCCACCAGCCAAGGCCCAAGTCGTCGGATGGCCACCAGTCCGTAACTACCGTAAGAACATGATGACCCAACAAAAGACCTCCTCCTACCAGGAAGCTAGCTACGTAGAGGGACGTGGATC
erm-1(rub31[24xGCN4::AID::T2A::erm-1 *rub6] I	crRNA	GCGGCCGCACCGGTGGTACC	PCR product	AAAAAGGGTTCTGGCTCGGGTCAGCGGCCGCACCGGTGGGGATTCTCCGAGACCGTCGACCTCATGCTCAACCTCCAATCCAACAAGGAGGGATCCGTCGACCTCAAGAACGTCTCCGCCGTCCCAAAGGAGAAGACCACCCTCAAGGTAAGTTTAAACATATATATACTAACTAACCCTGATTATTTAAATTTTCAGGACCCATCCAAGCCACCAGCCAAGGCCCAAGTCGTCGGATGGCCACCAGTCCGTAACTACCGTAAGAACATGATGACCCAACAAAAGACCTCCTCCTACCAGGAAGCTAGCTACGTAGAGGGACGTGGATC
erm-1(rub38[24xGCN4::mIAA7::T2A::erm-1::2xPP7 in 3'UTR]	crRNA	GATATGACGAATACAAGAAG	ssODN	CTTTTACAATATTATCCGAAATTTGTTTTCTTCCAAAAAATGCTCGGTTTCTCTATTCCCCTCTTGGAGCAGACGATATGGCGTCGCTCCCTGCAGGTCGACTCTAGAAACCAGCAGAGCATATGGGCTCGCTGGCTTGTATTCGTCATATCCAATTTTTCAAGTAACTTGTTAAATCCGCCGCCAAAAAACCCCGAAT
erm-1(rub39[24xGCN4::T2A::erm-1::20xPP7 in 3'UTR *rub6]) I	crRNA	GATATGACGAATACAAGAAG	PCR product	CGACGGTATCGATAAGCTTGATATCGCACTGACTACGACGTTCTGCATATGGAGGTTCGTATTTTAAAAAAACTCGTTTTAATGGATGGTTTTAGAGAATTTAGCATTCAAAATTTACAGTAATTTTCTAGAACCTGCATTTTTTTCATAAATTCAAGTTTTAAAAAATATTTCCGGACTGCGATCAAAATACAATTTTTTAAAAATTAAATTTGGAAAAAAACAGAAGAACGCAAAAATCTTTAAAAAATATCGAGTTCCGGATTATTTTAAAATAAAAAAAATCATTAAAAATCATTAAAAAGCCATTAAAAACAAATTTTGCTTAAAAATAATTTTATGATATTAAAATTGTTTGAAGTACAGAAATTGAGTTTTTTCGGTGTTTTCTGTTTGCAG…
erm-1(rub42[erm-1::1xgcn4]) I	2xcrRNA	AAGACTCTCCGTCAAATCCG; ATATTGTTTAAAAAAATAAA	PCR product	GCGAAACCGAAATATCGAAAAACCGAAAAACCTGCCGGCCCGATTCCAAATTTTTAAATTTTCAGAACAAAAAGGCCGGACGCGACAAGTACAAGACTTTGCGACAGATTCGTGGAGGAAACACAAAACGAAGAATCGATCAATACGAAAATATGGAATTCGGAAGCGGTGGAGAGGAATTATTGAGCAAGAACTACCACCTAGAGAATGAGGTAGCGCGTCTCAAGAAGGGTTCAGGATCCTAATAATTATTTGTTCTATCGTATTTCTTTTTATTTTTTTAAACAATATTCTCAATTGTCTCCCACCAACTTCCAAATGCTCATCATCTTGGCTCTTTTCTCCCTTTCTCGTTTTTTTTATAGGACAACAATTATTATTATTATTAATTTGAAAATT…
erm-1(rub6[24xGCN4::T2A::erm-1] I	crRNA	ACCCCAATCCATCTTCGACT	PCR product	CGTGAATTCTCACCGCTCACCCCAATCCATCTTCGACTCGTACATCAAAAAGAGCTAAAATAATGGGCGCCATCATACACGCGGCCGCAATCATCGGTCCGGATATCAAGGTATTTTCCTGCATTTTTCAACTGGGAAAATGAAAGAAAATCGATAATTTCAGGAAGATATCAGGCTTATCGGTCCGGGTGGATCTGGAGGTGGAGGTTCTGGAGGAGAAGAACTTTTGAGCAAGAATTATCATCTTGAGAACGAAGTGGCTCGTCTTAAGAAAGGTTCTGGCAGTGGAGAAGAACTGCTTTCAAAGAATTACCACCTGGAAAATGAGGTAGCTAGACTGAAAAAGGGGAGCGGAAGTGGGGAGGAGTTGCTGAGCAAAAATTATCATTTGGAGAACGA…
erm-1(rub89[erm-1::GFP::20xPP7]) I	crRNA	GATATGACGAATACAAGAAG	PCR product	ccttgttcaccccatcagtgccttttacaatattatccgaaatttgttttcttccaaaaaatgctcggtttctctattcccctcttggatccGGCACAGAAGATATGGCTTCGTGCCggaGGAGCAGACGATATGGCGTCGCTCCggtCCAGCAGAGCATATGGGCTCGCTGGggcCGCTCACAAGATATGGCTTGGAGCGgcaGGTACAGTAGATATGGCTACGTACCgctGCCTCAGATGATATGGCATCGAGGCgccCGGACACAAGATATGGCTTGGTCCGcgaGCTGCAGAAGATATGGCTTCGCAGCcgttaacgtcgtacgagtgCAGGCAGAAGATATGGCTTCGCCTGcatGGCTCAGTTGATATGGCAACGAGCCctgGGCACACTTGA…
erm-1(rub90[erm-1::GFP::8xPP7]) I	crRNA	GATATGACGAATACAAGAAG	PCR product	CCTTGTTCACCCCATCAGTGCCTTTTACAATATTATCCGAAATTTGTTTTCTTCCAAAAAATGCTCGGTTTCTCTATTCCCCTCTTggatccGGCACAGAAGATATGGCTTCGTGCCggaGGAGCAGACGATATGGCGTCGCTCCggtCCAGCAGAGCATATGGGCTCGCTGGggcCGCTCACAAGATATGGCTTGGAGCGgcaGGTACAGTAGATATGGCTACGTACCgctGCCTCAGATGATATGGCATCGAGGCgccCGGACACAAGATATGGCTTGGTCCGcgaGCTGCAGAAGATATGGCTTCGCAGCcgttaacgtcgtacgagtgCCTTGTATTCGTCATATCCAATTTTTCAAGTAAC
erm-1(rub91[24xGCN4::mIAA7::T2A::erm-1::8xPP7 in 3'UTR]) I	crRNA	GATATGACGAATACAAGAAG	PCR product	CCTTGTTCACCCCATCAGTGCCTTTTACAATATTATCCGAAATTTGTTTTCTTCCAAAAAATGCTCGGTTTCTCTATTCCCCTCTTggatccGGCACAGAAGATATGGCTTCGTGCCggaGGAGCAGACGATATGGCGTCGCTCCggtCCAGCAGAGCATATGGGCTCGCTGGggcCGCTCACAAGATATGGCTTGGAGCGgcaGGTACAGTAGATATGGCTACGTACCgctGCCTCAGATGATATGGCATCGAGGCgccCGGACACAAGATATGGCTTGGTCCGcgaGCTGCAGAAGATATGGCTTCGCAGCcgttaacgtcgtacgagtgCCTTGTATTCGTCATATCCAATTTTTCAAGTAAC
npp-9(rub34[1xgcn4::npp-9]) III	crRNA	ATTCGAAAAGATTCACTTAC	ssODN	CCTGATATTTTTCATATTTCAGCTCTCCTTTCGCAATGGGCTCCGGAGGGGAGGAATTATTGAGCAAGAACTACCACCTAGAGAATGAGGTAGCGCGTCTCAAGAAGGGATCCGGCTCTAGCGATCAGAAGCCGGTAAGAGTTTCAATTCCTATGTTGCTCAACATGATTCACGG
npp-9(rub37[PCP::mCherry::npp-9]) III	crRNA	ATTCGAAAAGATTCACTTAC	PCR product	CTGATATTTTTCATATTTCAGCTCTCCTTTCGCAATGGGTGGAAGTAAGACAATCGTTCTCTCAGTTGGTGAGGCCACCCGTACCCTCACCGAGATTCAGTCGACAGCCGACAGACAGATTTTTGAGGAGAAGGTCGGACCACTTGTTGGAAGGTAAGTTTTATGCACTAATAATTGTACTCATAAAACTTGACCCCTTTTCAGACTCCGCCTCACCGCTTCCCTCCGTCAAAATGGAGCTAAGACGGCTTATCGCGTCAACCTCAAGCTCGACCAGGCCGATGTTGTTGATTGCTCGACTTCTGTTTGTGGAGAGCTTCCGAAAGTTCGATACACTCAAGTGTGGAGTCACGATGTCACCATCGTGGCCAATTCGACTGAAGCCTCGCGCAAATCGCT…
par-3(rub33[1xgcn4::par-3]) III	crRNA	TTTCAGATCGATCATCATGT	ssODN	CATTTAATTTTTCTTTATATCTGCTCATTTTCAGATCGATCATCATGGGCTCCGGAGGGGAGGAATTATTGAGCAAGAACTACCACCTAGAGAATGAGGTAGCGCGTCTCAAGAAGGGATCCGGCTCTTCGGCTTCATCCACGTCATCATCTAGCACATCGTGTCCGGAAGG
rub92[eft-3p::TIR1::tbb-2 3'UTR *wrdSi23] (I:-5.32)	2xcrRNA	TTAGTCGAGCTTGACACGCT; ACCACCAACGGACTCGGAGG	ssODN	gggaatgcttgaaaggattttgcatttatcTTAGAGTCCGTTGGTGGTGATGATTTGACGGGAG
rubEx25[eft-3p::24xGCN4::t2a::tagbfp::h2b::tbb-2 3’UTR::72xpp7; myo-2p::tdtomato]	-	-	Plasmid (72xpp7 hairpins were a kind gift from the Tanenbaum lab)	CACCTGACGCGCCCTGTAGCGGCGCATTAAGCGCGGCGGGTGTGGTGGTTACGCGCAGCGTGACCGCTACACTTGCCAGCGCCCTAGCGCCCGCTCCTTTCGCTTTCTTCCCTTCCTTTCTCGCCACGTTCGCCGGCTTTCCCCGTCAAGCTCTAAATCGGGGGCTCCCTTTAGGGTTCCGATTTAGTGCTTTACGGCACCTCGACCCCAAAAAACTTGATTAGGGTGATGGTTCACGTAGTGGGCCATCGCCCTGATAGACGGTTTTTCGCCCTTTGACGTTGGAGTCCACGTTCTTTAATAGTGGACTCTTGTTCCAAACTGGAACAACACTCAACCCTATCTCGGTCTATTCTTTTGATTTATAAGGGATTTTGCCGATTTCGGCCTATTGGTTAA…
rubSi13[pie-1p::PCP::mCherry::PH(PLC1delta1) *ltIs44]	crRNA	ATCAAATTTTCTTTTCCAGA	PCR product (PCP was a kind gift from the Galli lab)	TCCCAAACAATTAAAAATCAAATTTTCTTTTCCAGATGAGTAAGACAATCGTTCTCTCAGTTGGTGAGGCCACCCGTACCCTCACCGAGATTCAGTCGACAGCCGACAGACAGATTTTTGAGGAGAAGGTCGGACCACTTGTTGGAAGGTAAGTTTTATGCACTAATAATTGTACTCATAAAACTTGACCCCTTTTCAGACTCCGCCTCACCGCTTCCCTCCGTCAAAATGGAGCTAAGACGGCTTATCGCGTCAACCTCAAGCTCGACCAGGCCGATGTTGTTGATTGCTCGACTTCTGTTTGTGGAGAGCTTCCGAAAGTTCGATACACTCAAGTGTGGAGTCACGATGTCACCATCGTGGCCAATTCGACTGAAGCCTCGCGCAAATCGCTTTATG…
ttTi5605(rubSi6[eft-3p::scfv(glo)::gfp(smu-1 introns)::tbb-2 3’UTR] + [5' truncated gfp(smu-1 introns)::tbb-2 3’UTR]) II	sgRNA	ATGTCCTCCTGATTCCATGA	Plasmid (germline optimized version of pHR-scFv-GCN4-sfGFP-GB1-dWPRE)	CACCTGACGCGCCCTGTAGCGGCGCATTAAGCGCGGCGGGTGTGGTGGTTACGCGCAGCGTGACCGCTACACTTGCCAGCGCCCTAGCGCCCGCTCCTTTCGCTTTCTTCCCTTCCTTTCTCGCCACGTTCGCCGGCTTTCCCCGTCAAGCTCTAAATCGGGGGCTCCCTTTAGGGTTCCGATTTAGTGCTTTACGGCACCTCGACCCCAAAAAACTTGATTAGGGTGATGGTTCACGTAGTGGGCCATCGCCCTGATAGACGGTTTTTCGCCCTTTGACGTTGGAGTCCACGTTCTTTAATAGTGGACTCTTGTTCCAAACTGGAACAACACTCAACCCTATCTCGGTCTATTCTTTTGATTTATAAGGGATTTTGCCGATTTCGGCCTATTGGTTAA…
