# Supplementary material for: Measuring and manipulating localized translation of erm-1 in the C. elegans embryo
Source: Development. 2025 May 19;152(10):dev204435. doi: 10.1242/dev.204435 (PMC12148021; doi:10.1242/dev.204435)
Supplement: Table S3. — This table lists the primary smiFISH probes used in this study. Table S3 is provided in a separate excel file. [file develop-152-204435-TableS3.xlsx]

## Sheet: GCN4
Name	Probe	Sequence
GCN4	GCN4_FLAP-Y_1	CCAAGTGGTAGTTCTTGCTCAAGAGCTCTTTTACACTCGGACCTCGTCGACATGCATT
	GCN4_FLAP-Y_2	TCCAAGTGGTAGTTTTTCGAGAGCAACTCCTTTACACTCGGACCTCGTCGACATGCATT
	GCN4_FLAP-Y_3	ACCTTTCTTTAATCGAGCTACTTCGTTTTCGATTACACTCGGACCTCGTCGACATGCATT
	GCN4_FLAP-Y_4	GTAATTCTTTGAAAGTAGTTCCTCACCACTGCTTACACTCGGACCTCGTCGACATGCATT
	GCN4_FLAP-Y_5	GATGATAGTTCTTCGAGAGCAGTTCCTCTCTTACACTCGGACCTCGTCGACATGCATT
	GCN4_FLAP-Y_6	ACCCGAGCCAGAACCCTTTTTAAGTCGGTTACACTCGGACCTCGTCGACATGCATT
	GCN4_FLAP-Y_7	TGATAATTTTTCGACAGAAGTTCCTCACCACTTTACACTCGGACCTCGTCGACATGCATT
	GCN4_FLAP-Y_8	AATGATAATCTTTTGAGAGCAGTTCTTCGCCTTTACACTCGGACCTCGTCGACATGCATT
	GCN4_FLAP-Y_9	TCCTGATCCTTTCTTCAAACGTGCAACTTTTACACTCGGACCTCGTCGACATGCATT
	GCN4_FLAP-Y_10	TTCCAGGTGGTAATTCTTACTGAGTAGTTCCTTTACACTCGGACCTCGTCGACATGCATT
	GCN4_FLAP-Y_11	TCAAGATGATAGTTCTTCGACAGGAGTTCCTCTTACACTCGGACCTCGTCGACATGCATT
	GCN4_FLAP-Y_12	CACTGCCGGAGCCCTTCTTTAGTCGATTACACTCGGACCTCGTCGACATGCATT
	GCN4_FLAP-Y_13	CCTTTCTTCAAGCGCGCCACCTCATTTTACACTCGGACCTCGTCGACATGCATT
	GCN4_FLAP-Y_14	CCGAGCCTTTCTTCAAGCGGGCGACTTTACACTCGGACCTCGTCGACATGCATT
	GCN4_FLAP-Y_15	TCTCTAAGTGGTAGTTCTTCGATAAGAGCTCCTTACACTCGGACCTCGTCGACATGCATT
	GCN4_FLAP-Y_16	TCCCTTTCTTGAGCCTTGCCACTTCGTTACACTCGGACCTCGTCGACATGCATT
	GCN4_FLAP-Y_17	AAGTGGTAATTTTTGCTCAATAACTCTTCGCCTTACACTCGGACCTCGTCGACATGCATT
	GCN4_FLAP-Y_18	CCAAGTGGTAGTTTTTACTCAACAATTCCTCCTTACACTCGGACCTCGTCGACATGCATT
	GCN4_FLAP-Y_19	CGAGCCTTTCTTGAGCCTGGCGACTTTTACACTCGGACCTCGTCGACATGCATT
	GCN4_FLAP-Y_20	CATTCTCCAAGTGGTAGTTCTTGCTCAAGAGTTTACACTCGGACCTCGTCGACATGCATT
	GCN4_FLAP-Y_21	CCCTTTTTCAACCTGGCGACCTCATTTTTTACACTCGGACCTCGTCGACATGCATT
	GCN4_FLAP-Y_22	AGGTGGTAGTTCTTCGATAAGAGTTCTTCGCCTTACACTCGGACCTCGTCGACATGCATT
	GCN4_FLAP-Y_23	CCCGAGCCTTTCTTTAAGCGCGCGACTTACACTCGGACCTCGTCGACATGCATT
	GCN4_FLAP-Y_24	AAATGATAGTTTTTGCTCAATAACTCCTCGCCTTACACTCGGACCTCGTCGACATGCATT
	GCN4_FLAP-Y_25	CTGAGCCTGAGCCCTTTTTGAGCCTATTACACTCGGACCTCGTCGACATGCATT
	GCN4_FLAP-Y_26	TAATTTTTACTCAGTAATTCTTCACCCGACCCTTACACTCGGACCTCGTCGACATGCATT
	GCN4_FLAP-Y_27	GATCCCTTTTTTAATCGAGCGACCTCATTTTCTTACACTCGGACCTCGTCGACATGCATT
	GCN4_FLAP-Y_28	GAGCCGGAACCCTTCTTCAAACGCGCTTACACTCGGACCTCGTCGACATGCATT
	GCN4_FLAP-Y_29	TTTTTAGATAATAGCTCTTCTCCAGAACCACTTTACACTCGGACCTCGTCGACATGCATT
	GCN4_FLAP-Y_30	CCTTTTTTAGCCGAGCCACTTCGTTTTCGATTACACTCGGACCTCGTCGACATGCATT
	GCN4_FLAP-Y_31	TGATAATTTTTCGAGAGTAACTCCTCACCCGATTACACTCGGACCTCGTCGACATGCATT
	GCN4_FLAP-Y_32	CGGACCCTTTCTTTAGTCGTGCTACTTCGTTACACTCGGACCTCGTCGACATGCATT
	GCN4_FLAP-Y_33	GGTGGTAATTCTTTGAAAGCAGTTCTTCTCCATTACACTCGGACCTCGTCGACATGCATT

## Sheet: TagBFP
Name	Probe	Sequence
TagBFP	TagBFP_FLAP-Y_1	CATATGTCTCGTTGTTGGCTTCCTTAATGCTTACACTCGGACCTCGTCGACATGCATT
	TagBFP_FLAP-Y_2	TTTGAGATTCTTGGCTGGCTTCTTCGACCTTACACTCGGACCTCGTCGACATGCATT
	TagBFP_FLAP-Y_3	CTCCGACGAGTTTGAGAGCCATATCATTTCTTTACACTCGGACCTCGTCGACATGCATT
	TagBFP_FLAP-Y_4	TTCTTCTGCATAACTGGTCCATTTGACGTGTTACACTCGGACCTCGTCGACATGCATT
	TagBFP_FLAP-Y_5	ATTTAGTTTGTGTCCGAGCTTGGATGGGAGATTTACACTCGGACCTCGTCGACATGCATT
	TagBFP_FLAP-Y_6	CAATATCGAGCAACGGCAACTTCATGTTGTTCTTACACTCGGACCTCGTCGACATGCATT
	TagBFP_FLAP-Y_7	CAAGACGATAATCGACGTAGTAAACTCCTGGCTTACACTCGGACCTCGTCGACATGCATT
	TagBFP_FLAP-Y_8	TAGGTGGTCTTGATGTTGGCAATCAGATGAGATTACACTCGGACCTCGTCGACATGCATT
	TagBFP_FLAP-Y_9	CTTCGAGACCTCCATCTGCTGGGTAAAGTTACACTCGGACCTCGTCGACATGCATT
	TagBFP_FLAP-Y_10	TCTCAGTGAATGTCTCCCAGCCCAAAGTTACACTCGGACCTCGTCGACATGCATT
	TagBFP_FLAP-Y_11	GTTGACTCCTCTGATCTTGACGTTGTAGATCTTACACTCGGACCTCGTCGACATGCATT
	TagBFP_FLAP-Y_12	ACATCCATCTTGGAGGGATGTGTCTTGGGTTACACTCGGACCTCGTCGACATGCATT
	TagBFP_FLAP-Y_13	GCGGTAAGAACTCCTCCATCCTCGTAAGTTACACTCGGACCTCGTCGACATGCATT
	TagBFP_FLAP-Y_14	GTAACTCTCTCCCATGTGAATCCTTCTGTTACACTCGGACCTCGTCGACATGCATT
	TagBFP_FLAP-Y_15	CCTTCGACGACCTTGATTCTCATGGTCTTTACACTCGGACCTCGTCGACATGCATT
	TagBFP_FLAP-Y_16	ATTTGAAATGATGATTGTCGACGGTTCCTTCCTTACACTCGGACCTCGTCGACATGCATT
	TagBFP_FLAP-Y_17	GTAGAGTTTCATGTGCATATTCTCCTTGATCATTACACTCGGACCTCGTCGACATGCATT
	TagBFP_FLAP-Y_18	AAAGATTGCTTGAAGAAATCCGGGATCCCTTGTTACACTCGGACCTCGTCGACATGCATT
	TagBFP_FLAP-Y_19	AATGAAAGTCTTGCTTCCATAGAGGAACGACGTTACACTCGGACCTCGTCGACATGCATT
	TagBFP_FLAP-Y_20	GCGAGAATGTCGAACGCGAATGGAAGTGGTCTTACACTCGGACCTCGTCGACATGCATT
	TagBFP_FLAP-Y_21	GTTCCCTCGTATGGTTTTCCTTCTCCTTTTACACTCGGACCTCGTCGACATGCATT

## Sheet: GFP
Name	Probe	Sequence
GFP	GFP_FLAP-Y_1	CTTGTAGAGCTCGTCCATTCCGTGGGTGTTACACTCGGACCTCGTCGACATGCATT
	GFP_FLAP-Y_2	ACCATGTGGTCACGCTTCTCGTTTGGGTTACACTCGGACCTCGTCGACATGCATT
	GFP_FLAP-Y_3	TTGGACAGATCCGTCCTCGATGTTGTGACTTACACTCGGACCTCGTCGACATGCATT
	GFP_FLAP-Y_4	GATACGGTTGACGAGGGTGTCTCCCTCTTACACTCGGACCTCGTCGACATGCATT
	GFP_FLAP-Y_5	ACTTGACCTCGGCACGGGTCTTGTAGTTTACACTCGGACCTCGTCGACATGCATT
	GFP_FLAP-Y_6	CCGTCGTCCTTGAAGAAGATGGTACGCTCTTACACTCGGACCTCGTCGACATGCATT
	GFP_FLAP-Y_7	TCCGGCAGCGGTGACGAACTCCTTGATTACACTCGGACCTCGTCGACATGCATT
	GFP_FLAP-Y_8	CTTGGAGAGGGCGGATTGGGTGGAGAGGTATTACACTCGGACCTCGTCGACATGCATT
	GFP_FLAP-Y_9	GGTTGTCTGGGAGGAGGACTGGTCCGTCTTACACTCGGACCTCGTCGACATGCATT
	GFP_FLAP-Y_10	CGATTGGGGTGTTTTGTTGGTAGTGGTCGGCGTTACACTCGGACCTCGTCGACATGCATT
	GFP_FLAP-Y_11	TCTTGAAGTTGACCTTGATTCCGTTCTTTTGCTTACACTCGGACCTCGTCGACATGCATT
	GFP_FLAP-Y_12	GTCGGCCATGATGTAGACGTTGTGGGAGTTTTACACTCGGACCTCGTCGACATGCATT
	GFP_FLAP-Y_13	AGTTGTATTCGAGCTTGTGTCCGAGGATGTTTTTACACTCGGACCTCGTCGACATGCATT
	GFP_FLAP-Y_14	GTATCCCTCTGGCATGGCGGACTTGATTACACTCGGACCTCGTCGACATGCATT
	GFP_FLAP-Y_15	AAGTCGTGACGCTTCATGTGGTCTGGGTAATTACACTCGGACCTCGTCGACATGCATT
	GFP_FLAP-Y_16	ACGAGGGTTGGCCATGGGACTGGGAGTTACACTCGGACCTCGTCGACATGCATT
	GFP_FLAP-Y_17	TTCCGGTGGTGCAGATGAACTTGAGGGTGATTACACTCGGACCTCGTCGACATGCATT
	GFP_FLAP-Y_18	TGTCCGTTGACGTCTCCGTCGAGCTCTTACACTCGGACCTCGTCGACATGCATT
	GFP_FLAP-Y_19	CGAGGATTGGGACGACTCCGGTGAAGAGCTTACACTCGGACCTCGTCGACATGCATT
	GFP_FLAP-Y_20	GTCCTCCTTGAAGTCGATTCCCTTGAGCTTACACTCGGACCTCGTCGACATGCATT
	GFP_FLAP-Y_21	GGAGAAGCATTGGACTCCGTAAGTGAAGGTGGTTACACTCGGACCTCGTCGACATGCATT
	GFP_FLAP-Y_22	CTCTCCCTCTCCTGAGACGGAGAACTTTACACTCGGACCTCGTCGACATGCATT
